# Supplementary material for: Saikosaponin D Inhibits Lung Metastasis of Colorectal Cancer Cells by Inducing Autophagy and Apoptosis
Source: Nutrients. 2024 Jun 12;16(12):1844. doi: 10.3390/nu16121844 (PMC11206761; doi:10.3390/nu16121844)
Supplement: Supplementary file 1 [file nutrients-16-01844-s001.zip]

Archive with 1 entries (1 files):
- nutrients-3039649-supplementary.pdf
